# Supplementary material for: Batch Fabrication of Microelectrode Arrays with Glassy Carbon Microelectrodes and Interconnections for Neurochemical Sensing: Promises and Challenges
Source: Micromachines (Basel). 2024 Feb 15;15(2):277. doi: 10.3390/mi15020277 (PMC10892456; doi:10.3390/mi15020277)
Supplement: Supplementary file 1 [file micromachines-15-00277-s001.zip]

Archive with 1 entries (1 files):
- micromachines-2856693-supplementary.pdf
